# Supplementary material for: Attitudes, Motivation, and Predictors of Influenza Vaccination Uptake Among Primary Healthcare Professionals in Greece
Source: Vaccines (Basel). 2026 Jun 2;14(6):500. doi: 10.3390/vaccines14060500 (PMC13307779; doi:10.3390/vaccines14060500)
Supplement: Supplementary file 1 [file vaccines-14-00500-s001.zip]

Archive with 1 entries (1 files):
- vaccines-4330609-supplementary.pdf
